# Supplementary material for: Leaving the hospital on time: hospital bed utilization and reasons for discharge delay in the Netherlands
Source: Int J Qual Health Care. 2023 Apr 7;35(2):mzad022. doi: 10.1093/intqhc/mzad022 (PMC10411855; doi:10.1093/intqhc/mzad022)
Supplement: mzad022_Supp [file mzad022_supp.zip]

Archive with 1 entries (1 files):
- suppl_data/DoCS_Supplement.docx
